# Supplementary material for: Psychostimulant-induced aberrant DNA methylation in an in vitro model of human peripheral blood mononuclear cells
Source: Clin Epigenetics. 2022 Jul 16;14:89. doi: 10.1186/s13148-022-01303-w (PMC9288712; doi:10.1186/s13148-022-01303-w)
Supplement: Supplementary file 2 — Additional file 2: Table S1. Control vs Amphetamine hypermethylated genes (p < 0.001). Table S2. Control vs Amphetamine hypomethylated genes (p < 0.001). Table S3. Control vs Cocaine hypermethylated genes (p < 0.001). Table S4. Control vs Cocaine hypomethylated genes (p < 0.001). [file 13148_2022_1303_MOESM2_ESM.xlsx]

## Sheet: Table S1
Additional file 2: Table S1. Control vs Amphetamine hypermethylated genes (p < 0.001)
GOMFID	P value	Count	Genes	Term (Biological Function, BF)
GO:0002526	0.0006	5	VSIG4;NUPR1;SAA1;C1QB;VNN1	acute inflammatory response
GO:0045861	0.0008	7	VSIG4;CSTL1;SERPINA12;CST4;IL10;SPINT4;SERPINB4	negative regulation of proteolysis
GO:1903038	0.002	4	VSIG4;PLA2G2D;IL10;MIRLET7G	negative regulation of leukocyte cell-cell adhesion
GO:0042130	0.0021	3	VSIG4;PLA2G2D;IL10	negative regulation of T cell proliferation
GO:0031424	0.0024	5	LCE1B;IL10;MIRLET7G;SAA1;SERPINB4	keratinization
GO:0002544	0.0024	2	IL10;VNN1	chronic inflammatory response
GO:0031348	0.0029	5	VSIG4;IL10;MIRLET7G;SAA1;SERPINB4	negative regulation of defense response
GO:0032945	0.0037	3	VSIG4;PLA2G2D;IL10	negative regulation of mononuclear cell proliferation
GO:0002449	0.0037	5	GZMB;IL10;SERPINB4;C1QB;CD1B	lymphocyte mediated immunity
GO:0010951	0.0041	5	CSTL1;SERPINA12;CST4;SPINT4;SERPINB4	negative regulation of endopeptidase activity
GO:0002875	0.0043	1	IL10	negative regulation of chronic inflammatory response to antigenic stimulus
GO:0033477	0.0043	1	BHMT2	S-methylmethionine metabolic process
GO:0060016	0.0043	1	BMP15	granulosa cell development
GO:1904325	0.0043	1	APLNR	positive regulation of inhibitory G protein-coupled receptor phosphorylation
GO:0001773	0.006	2	CSF2;IL10	myeloid dendritic cell activation
GO:0042116	0.0073	3	VSIG4;CSF2;IL10	macrophage activation
GO:0050727	0.0076	6	VSIG4;NUPR1;IL10;MIRLET7G;SAA1;C1QB	regulation of inflammatory response
GO:0035195	0.0083	7	MIRLET7G;MIR140;MIR196A2;MIR26B;MIR346;MIR572;MIR650	gene silencing by miRNA
GO:0007600	0.0083	9	CRYBB3;CST4;OR5D18;OR5AR1;OR2AT4;IL10;OR8H2;RDH8;RLBP1	sensory perception
GO:0010902	0.0086	1	APOC2	positive regulation of very-low-density lipoprotein particle remodeling
GO:0032701	0.0086	1	IL10	negative regulation of interleukin-18 production
GO:0045355	0.0086	1	IL10	negative regulation of interferon-alpha biosynthetic process
GO:0045957	0.0086	1	VSIG4	negative regulation of complement activation, alternative pathway
GO:0060302	0.0086	1	IL10	negative regulation of cytokine activity
GO:0060697	0.0086	1	APOC2	positive regulation of phospholipid catabolic process
GO:1904057	0.0086	1	IL10	negative regulation of sensory perception of pain
GO:1904691	0.0086	1	NUPR1	negative regulation of type B pancreatic cell proliferation
GO:0016441	0.0092	7	MIRLET7G;MIR140;MIR196A2;MIR26B;MIR346;MIR572;MIR650	posttranscriptional gene silencing
GO:1904706	0.0094	2	IL10;MIR140	negative regulation of vascular smooth muscle cell proliferation
GO:0001523	0.0099	3	APOC2;RDH8;RLBP1	retinoid metabolic process
GO:0001909	0.0099	3	GZMB;SERPINB4;CD1B	leukocyte mediated cytotoxicity

## Sheet: Table S2
Additional file 2: Table S2. Control vs Amphetamine hypomethylated genes (p < 0.001)
GOMFID	P value	Count	Genes	Term (Biological Function, BF)
GO:0031424	0.0001	7	KRTAP29-1;KRT31;SPRR1B;SPRR2A;KRTAP2-3;KRTAP3-2;KRTAP2-4	keratinization
GO:0007186	0.0002	16	CCR5;GPBAR1;OR7A17;OR8G1;GNAT2;OR10A2;OR5D13;OR5D16;OR4K2;OR4K17;OR7G2;MTNR1B;NPY6R;CCL11;CCL13;OR2L5	G protein-coupled receptor signaling pathway
GO:0043207	0.0004	13	CCR5;CSF3;HYAL1;IFNA1;IFNG;MIR21;CARD17;REG3A;S100A14;RNASE2;CCL11;CCL13;TSPAN6	response to external biotic stimulus
GO:0043588	0.0008	8	KRTAP29-1;KRT31;REG3A; SPRR1B;SPRR2A;KRTAP2-3;KRTAP3-2;KRTAP2-4	skin development
GO:0009913	0.001	7	KRTAP29-1;KRT31;SPRR1B;SPRR2A;KRTAP2-3;KRTAP3-2;KRTAP2-4	epidermal cell differentiation
GO:0006959	0.0011	6	CFD;IFNA1;IFNG;REG3A;BHMT;C1QA	humoral immune response
GO:0045087	0.0011	12	CRISP3;MUC15;CFD;IFNA1;IFNG;MIR21;S100A14;IL21;CCL11;CCL13;TSPAN6;C1QA	innate immune response
GO:0035195	0.0011	9	MIR665;MIR21;MIR151A;MIR329-1;MIR519D;MIR514A2;MIR514A3;MIR548C;MIR628	gene silencing by miRNA
GO:0016441	0.0013	9	MIR665;MIR21;MIR151A;MIR329-1;MIR519D;MIR514A2;MIR514A3;MIR548C;MIR628	posttranscriptional gene silencing
GO:0010838	0.0017	2	MIR21;REG3A	positive regulation of keratinocyte proliferation
GO:0031047	0.0018	9	MIR665;MIR21;MIR151A;MIR329-1;MIR519D;MIR514A2;MIR514A3;MIR548C;MIR628	gene silencing by RNA
GO:0030207	0.002	2	HYAL1;BGN	chondroitin sulfate catabolic process
GO:0045605	0.002	2	REG3A;GDF3	negative regulation of epidermal cell differentiation
GO:0018149	0.003	3	BGN;SPRR1B;SPRR2A	peptide cross-linking
GO:0002548	0.0033	3	S100A14; CCL11; CCL13	monocyte chemotaxis
GO:0033141	0.0037	2	IFNA1;IFNG	positive regulation of peptidyl-serine phosphorylation of STAT protein
GO:1904753	0.0037	2	MIR665;MIR21	negative regulation of vascular associated smooth muscle cell migration
GO:0009615	0.0043	6	HYAL1;IFNA1;IFNG;RNASE2;CCL11;TSPAN6	response to virus
GO:0048245	0.0045	2	CCL11;CCL13	eosinophil chemotaxis
GO:0002264	0.0048	1	TCIM	endothelial cell activation involved in immune response
GO:0032113	0.0048	1	IFNG	regulation of carbohydrate phosphatase activity
GO:0033367	0.0048	1	SRGN	protein localization to mast cell secretory granule
GO:0033371	0.0048	1	SRGN	T cell secretory granule organization
GO:0033373	0.0048	1	SRGN	maintenance of protease location in mast cell secretory granule
GO:0033375	0.0048	1	SRGN	protease localization to T cell secretory granule
GO:0033377	0.0048	1	SRGN	maintenance of protein location in T cell secretory granule
GO:0033382	0.0048	1	SRGN	maintenance of granzyme B location in T cell secretory granule
GO:0038184	0.0048	1	GPBAR1	cell surface bile acid receptor signaling pathway
GO:0045660	0.0048	1	EVI2B	positive regulation of neutrophil differentiation
GO:0060550	0.0048	1	IFNG	positive regulation of fructose 1,6-bisphosphate 1-phosphatase activity
GO:0060552	0.0048	1	IFNG	positive regulation of fructose 1,6-bisphosphate metabolic process
GO:0030856	0.0061	4	IFNG;MIR21;REG3A;GDF3	regulation of epithelial cell differentiation
GO:0048143	0.0064	2	IFNG;C1QA	astrocyte activation
GO:1901223	0.008	2	MIR21;TSPAN6	negative regulation of NIK/NF-kappaB signaling
GO:0070098	0.008	3	CCR5;CCL11;CCL13	chemokine-mediated signaling pathway
GO:0045639	0.0085	3	CSF3;EVI2B;IFNG	positive regulation of myeloid cell differentiation
GO:0043372	0.0091	2	IFNG;MIR21	positive regulation of CD4-positive, alpha-beta T cell differentiation
GO:0032834	0.0096	1	IFNG	positive regulation of CD4-positive, CD25-positive, alpha-beta regulatory T cell differentiation involved in immune response
GO:0033241	0.0096	1	ATP2B4	regulation of cellular amine catabolic process
GO:0034758	0.0096	1	IFNG	positive regulation of iron ion transport
GO:0060559	0.0096	1	IFNG	positive regulation of calcidiol 1-monooxygenase activity
GO:1900082	0.0096	1	ATP2B4	negative regulation of arginine catabolic process
GO:1902504	0.0096	1	MIR21	regulation of signal transduction involved in mitotic G2 DNA damage checkpoint
GO:1904440	0.0096	1	IFNG	positive regulation of ferrous iron import across plasma membrane
GO:1904762	0.0096	1	MIR21	positive regulation of myofibroblast differentiation
GO:2000309	0.0096	1	IFNG	positive regulation of tumor necrosis factor (ligand) superfamily member 11 production
GO:0045589	0.0097	2	IFNG;MIR21	regulation of regulatory T cell differentiation

## Sheet: Table S3
Additional file 2: Table S3. Control vs Cocaine hypermethylated genes (p < 0.001)
GOMFID	P value	Count	Genes	Term (Biological Function, BF)
GO:0001910	0.0001	6	KLRC4-KLRK1;RAET1L;KLRK1;IL21;SERPINB4;CD1B	regulation of leukocyte mediated cytotoxicity
GO:0032680	0.0001	8	TREX1;CX3CR1;IGF1;IL10;MIR204;PF4;CCL3;CD2	regulation of tumor necrosis factor production
GO:0009913	0.0001	12	KRTAP21-3;IVL;KRTAP5-10;KRT32;REG3A;KRT76;KRTAP24-1;SPRR2E;KRTAP2-3;KRTAP9-2;KRTAP3-3;KRTAP2-4	epidermal cell differentiation
GO:1901623	0.0001	4	KLRC4-KLRK1;KLRK1;CCL3;CCL4	regulation of lymphocyte chemotaxis
GO:0009593	0.0001	12	CST4;OR5D18;OR8K5;OR5B17;OR6C74;OR14A16;OR8H2;OR7G2;OR2A5;OR2T27;OR13A1;OR2AE1	detection of chemical stimulus
GO:0071706	0.0001	8	TREX1;CX3CR1;IGF1;IL10;MIR204;PF4;CCL3;CD2	tumor necrosis factor superfamily cytokine production
GO:0070098	0.0001	6	CCR5;CX3CR1;CXCL9;PF4;CCL3;CCL4	chemokine-mediated signaling pathway
GO:0045954	0.0001	4	KLRC4-KLRK1;RAET1L;KLRK1;IL21	positive regulation of natural killer cell mediated cytotoxicity
GO:0007606	0.0001	12	CST4;OR5D18;OR8K5;OR5B17;OR6C74;OR14A16;OR8H2;OR7G2;OR2A5;OR2T27;OR13A1;OR2AE1	sensory perception of chemical stimulus
GO:0032691	0.0001	4	CX3CR1;IGF1;MIR204;MEFV	negative regulation of interleukin-1 beta production
GO:0050906	0.0001	12	CST4;OR5D18;OR8K5;OR5B17;OR6C74;OR14A16;OR8H2;OR7G2;OR2A5;OR2T27;OR13A1;OR2AE1	detection of stimulus involved in sensory perception
GO:0050830	0.0002	6	KLRC4-KLRK1;RNASE8;SPACA3;DEFB1;KLRK1;LYZ	defense response to Gram-positive bacterium
GO:1990868	0.0002	6	CCR5;CX3CR1;CXCL9;PF4;CCL3;CCL4	response to chemokine
GO:2000502	0.0002	2	KLRC4-KLRK1;KLRK1	negative regulation of natural killer cell chemotaxis
GO:0030593	0.0003	6	CXCL9;PF4;S100A9;SAA1;CCL3;CCL4	neutrophil chemotaxis
GO:2000402	0.0003	3	KLRC4-KLRK1;CD200R1;KLRK1	negative regulation of lymphocyte migration
GO:0031343	0.0003	5	KLRC4-KLRK1;RAET1L;KLRK1;IL21;CD1B	positive regulation of cell killing
GO:0043588	0.0003	12	KRTAP21-3;IVL;KRTAP5-10;KRT32;REG3A;KRT76;KRTAP24-1;SPRR2E;KRTAP2-3;KRTAP9-2;KRTAP3-3;KRTAP2-4	skin development
GO:0032695	0.0004	3	TIGIT;IL10;MEFV	negative regulation of interleukin-12 production
GO:0002703	0.0004	8	KLRC4-KLRK1;RAET1L;KLRK1;IL10;NPPA;IL21;SERPINB4;CD1B	regulation of leukocyte mediated immunity
GO:0050863	0.0004	10	KLRC4-KLRK1;EBI3;TREX1;TIGIT;KLRK1;IGF1;IL10;LAX1;IL21;CD2	regulation of T cell activation
GO:0032101	0.0004	18	KLRC4-KLRK1;TREX1;CD200R1;KLRK1;FFAR3;IGF1;IL10;MIRLET7G;MIR126;MIR204;MEFV;NPPA;IL21;S100A9;SAA1;CCL3;CCL4;CST7	regulation of response to external stimulus
GO:0042953	0.0004	3	APOB;MIR130B;MIR148A	lipoprotein transport
GO:0150079	0.0004	3	CD200R1;IGF1;CST7	negative regulation of neuroinflammatory response
GO:0071222	0.0004	8	KLRC4-KLRK1;CCR5;CX3CR1;KLRK1;IL10; CXCL9;PF4;CCL3	cellular response to lipopolysaccharide
GO:0010025	0.0005	2	AWAT1;AWAT2	wax biosynthetic process
GO:0044278	0.0005	2	REG3A;REG3B	cell wall disruption in other organism
GO:0050867	0.0006	10	KLRC4-KLRK1;EBI3;SPACA3;KLRK1;IGF1;IL10;NPPA;IL21;CCL3;CD2	positive regulation of cell activation
GO:0003085	0.0006	3	NPPA;NPPB;GPR37L1	negative regulation of systemic arterial blood pressure
GO:0051674	0.0007	28	KLRC4-KLRK1;CCR5;CD200R1;CX3CR1;DCX;DEFB1;KLRK1;SRPX2;APOB;IGF1;IL10;MIRLET7G;MIR126;MIR199B;MIR204;MIR210;CXCL9;NDN;CEND1;PF4;MIR448;GPR173;S100A9;SAA1;CCL3;CCL4;CD2;SLURP1	localization of cell
GO:0001819	0.0007	12	IL10;IL21;KLRK1;SAA1;CCL3;PF4;CD2;EBI3;TIGIT;FFAR3;TREX1;CD200R1	positive regulation of cytokine production
GO:0045347	0.0008	2	IL10; PF4	negative regulation of MHC class II biosynthetic process
GO:0051346	0.0008	12	KLRK1;SERPINB4;CST4;CST5;CST7;KLRC4-KLRK1;CCDC8;SERPINI2;WFDC5;PPP1R14D;SPINT4;WFDC13	negative regulation of hydrolase activity
GO:0050877	0.0009	23	IL10;CX3CR1;CCL3;NDP;SLURP1;NDN;CHRND;USH1G;CST4;CST7;HTR3D;TIFAB;OR2A5;OR2AE1;OR6C74;OR8H2;OR5D18;OR13A1;OR2T27;OR14A16;CEND1;TREX1;CXCL9	nervous system process
GO:0035195	0.0011	13	MIR126;MIR210;MIR204;MIR148A;MIR130B;MIR326;MIRLET7G;MIR199B;MIR409;MIR448;MIR744;MIR1178;MIR563	gene silencing by miRNA
GO:0071216	0.0011	8	IL10;CCR5;CCL3;PF4;KLRK1;CX3CR1;CXCL9;KLRC4-KLRK1	cellular response to biotic stimulus
GO:0098609	0.0011	17	IL10;IGF1;S100A9;IL21;KLRK1;CX3CR1;CD2;EBI3;REG3A;TIGIT;MIRLET7G;CD200R1;SRPX2;KLRC4-KLRK1;LAX1;PCDHB14;CLDN22	cell-cell adhesion
GO:0030885	0.0012	2	CD37; CLEC4D	regulation of myeloid dendritic cell activation
GO:1905517	0.0012	4	SAA1;CX3CR1;CCL3;CD200R1	macrophage migration
GO:0002694	0.0012	12	IGF1; IL21; KLRC4-KLRK1;KLRK1;NPPA;CCL3;TREX1;EBI3;TIGIT;CST7;SPACA3;LAX1	regulation of leukocyte activation
GO:1903037	0.0012	9	IL10;IGF1;IL21;KLRK1;EBI3;TIGIT;MIRLET7G;KLRC4-KLRK1;LAX1	regulation of leukocyte cell-cell adhesion
GO:0016441	0.0013	13	MIR126;MIR210;MIR204;MIR148A;MIR130B;MIR326;MIRLET7G;MIR199B;MIR409;MIR448;MIR744;MIR1178;MIR563	posttranscriptional gene silencing
GO:0097530	0.0013	6	S100A9;SAA1;CCL3;PF4;CXCL9;CCL4	granulocyte migration
GO:0002791	0.0014	12	IL10;IGF1;GCG;SAA1;CCL3;MIR204;CD2;MIR199B;CD200R1;SCT;FFAR3;HMHB1	regulation of peptide secretion
GO:0006959	0.0014	8	S100A9;DEFB1;PF4;CXCL9;LYZ;EBI3;REG3A;REG1B	humoral immune response
GO:0050728	0.0015	6	IL10;MEFV;MIR126;SAA1;MIR204;MIRLET7G	negative regulation of inflammatory response
GO:0022610	0.0015	24	IL10;IGF1;S100A9;IL21;KLRK1;CX3CR1;SAA1;CCL4;CD2;EBI3;REG3A;TIGIT;SLURP1;MIRLET7G;IBSP;CD200R1;SIGLEC8;SRPX2;SPAM1;KLRC4-KLRK1;NDN;CCL3;CXCL9;PF4	biological adhesion
GO:0021626	0.0016	2	CEND1;CX3RC1	central nervous system maturation
GO:1904139	0.0016	2	CX3RC1;CCL3	regulation of microglial cell migration
GO:1905460	0.0016	2	DNMT1;IGF1	negative regulation of vascular associated smooth muscle cell apoptotic process
GO:0010951	0.0016	8	SERPINB4;CST4;CST5;CST7;SERPINI2;WFDC5;SPINT4;WFDC13	negative regulation of endopeptidase activity
GO:0043032	0.0018	3	IL10;CCL3;SPACA3	positive regulation of macrophage activation
GO:0045766	0.002	7	IL10;MIR126;CX3CR1;MIR210;MIRLET7G;MIR199B;SRPX2	positive regulation of angiogenesis
GO:0031047	0.002	13	MIR126;MIR210;MIR204;MIR148A;MIR130B;MIR326;MIRLET7G;MIR199B;MIR409;MIR448;MIR744;MIR1178;MIR563	gene silencing by RNA
GO:0002708	0.002	5	IL21;KLRK1;CD1B;KLRC4-KLRK1;RAET1L	positive regulation of lymphocyte mediated immunity
GO:0050729	0.0021	6	S100A9;IL21;MIR126;NPPA;CCL3;FFAR3	positive regulation of inflammatory response
GO:1902715	0.0021	2	CD2;HMHB1	positive regulation of interferon-gamma secretion
GO:0050707	0.0022	7	IL10;SAA1;CCL3;MIR204;CD2;CD200R1;HMHB1	regulation of cytokine secretion
GO:0040011	0.0022	29	IL10;IGF1;CCR5;APOB;S100A9;KLRK1;MIR126;SAA1;CX3CR1;MIR210;DEFB1;CCL3;PF4;MIR204;CXCL9;CCL4;DCX;CD2;SLURP1;MIRLET7G;MIR199B;CD200R1;NDN;MIR448;SRPX2;KLRC4-KLRK1;CEND1;GPR173;LRTM1	locomotion
GO:0002683	0.0024	11	IL10;KLRK1;CCL3;PF4;TREX1;SERPINB4;TIGIT;CD200R1;CST7;KLRC4-KLRK1;LAX1	negative regulation of immune system process
GO:0050714	0.0025	8	IL10;IGF1;GCG;SAA1;CCL3;CD2;MIR199B;HMHB1	positive regulation of protein secretion
GO:0045428	0.0026	4	IL10;KLRK1;CX3CR1;KLRC4-KLRK1	regulation of nitric oxide biosynthetic process
GO:0045087	0.0026	17	APOB;MEFV;S100A9;IL21;KLRK1;GZMB;SAA1;CX3CR1;DEFB1;CCL3;CCL4;TREX1;SERPINB4;KLRC4-KLRK1;SIGLEC14;RAET1L;RNASE8	innate immune response
GO:0042035	0.0026	5	IL10;IL21;CX3CR1;MIR204;EBI3	regulation of cytokine biosynthetic process
GO:0002699	0.0028	7	IL21;KLRK1;CD1B;NPPA;FFAR3;KLRC4-KLRK1;RAET1L	positive regulation of immune effector process
GO:0019935	0.0029	7	NPPB;GCG;NPPA;DEFB1;PF4;CXCL9;SCT	cyclic-nucleotide-mediated signaling
GO:0002237	0.0032	9	IL10;CCR5;CCL3;PF4;KLRK1;CX3CR1;CXCL9;KLRC4-KLRK1;APOB	response to molecule of bacterial origin
GO:0019932	0.0033	7	IGF1;CCR5;CX3CR1;CCL3;CCL4;NMUR1;CALML6	second-messenger-mediated signaling
GO:0007168	0.0034	2	NPPB;NPPA	receptor guanylyl cyclase signaling pathway
GO:0021924	0.0034	2	GPR37L1;CEND1	cell proliferation in external granule layer
GO:0021936	0.0034	2	GPR37L1;CEND1	regulation of cerebellar granule cell precursor proliferation
GO:0098542	0.0036	11	IL10;S100A9;KLRK1;DEFB1;PF4;CXCL9;LYZ;TREX1;KLRC4-KLRK1;SPACA3;RNASE8	defense response to other organism
GO:0042107	0.0039	5	IL10;IL21;CX3CR1;MIR204;EBI3	cytokine metabolic process
GO:1903409	0.004	5	IL10;KLRK1;CX3CR1;KLRC4-KLRK1;UCP1	reactive oxygen species biosynthetic process
GO:0006182	0.0041	2	NPPB;NPPA	cGMP biosynthetic process
GO:0006935	0.0043	13	IL10;CCR5;S100A9;KLRK1;SAA1;CX3CR1;DEFB1;CCL3;PF4;CXCL9;CCL4;KLRC4-KLRK1;LRTM1	chemotaxis
GO:0003298	0.0044	3	IGF1;NPPA;MIR199B	physiological muscle hypertrophy
GO:0061049	0.0044	3	IGF1;NPPA;MIR199B	cell growth involved in cardiac muscle cell development
GO:0051047	0.0044	10	IL10;IGF1;NPPB;GCG;SAA1;NPPA;CCL3;CD2;MIR199B;HMHB1	positive regulation of secretion
GO:0045861	0.0045	9	IL10;SERPINB4;CST4;CST5;CST7;SERPINI2;WFDC5;SPINT4;WFDC13	negative regulation of proteolysis
GO:0002024	0.0049	2	UCP1;SCT	diet induced thermogenesis
GO:0043922	0.0049	2	CCL3;CCL4	negative regulation by host of viral transcription
GO:1900165	0.0049	2	MIR204;CD200R1	negative regulation of interleukin-6 secretion
GO:0010907	0.0054	3	IGF1;GCG;MIR210	positive regulation of glucose metabolic process
GO:0046209	0.0057	4	IL10;KLRK1;CX3CR1;KLRC4-KLRK1	nitric oxide metabolic process
GO:0010838	0.0058	2	AREG;REG3A	positive regulation of keratinocyte proliferation
GO:0045078	0.0058	2	IL21;EBI3	positive regulation of interferon-gamma biosynthetic process
GO:0050829	0.006	4	DEFB1;LYZ;SPACA3;RNASE8	defense response to Gram-negative bacterium
GO:0050850	0.0062	3	IGF1;CCL3;CCL4	positive regulation of calcium-mediated signaling
GO:0030101	0.0063	4	KLRK1;CD2;KLRC4-KLRK1;RAET1L	natural killer cell activation
GO:0052547	0.0063	10	MEFV;S100A9;SERPINB4;CST4;CST5;CST7;SERPINI2;WFDC5;SPINT4;WFDC13	regulation of peptidase activity
GO:1900121	0.0067	2	IL10;MIR148A	negative regulation of receptor binding
GO:0032602	0.0068	4	IL10;MEFV;S100A9;FFAR3	chemokine production
GO:2000145	0.0069	17	IGF1;KLRK1;MIR126;CX3CR1;MIR210;DEFB1;CCL3;MIR204;CCL4;SLURP1;MIRLET7G;MIR199B;CD200R1;SRPX2;MIR448;KLRC4-KLRK1;GPR173	regulation of cell motility
GO:1904707	0.0071	3	IL10;IGF1;MIR448	positive regulation of vascular smooth muscle cell proliferation
GO:0002685	0.0075	6	KLRK1;CX3CR1;CCL3;CCL4;CD200R1;KLRC4-KLRK1	regulation of leukocyte migration
GO:0055023	0.0076	3	IGF1;MIR204;MIR199B	positive regulation of cardiac muscle tissue growth
GO:0030336	0.0079	8	KLRK1;CX3CR1;MIR204;SLURP1;MIRLET7G;CD200R1;KLRC4-KLRK1;GPR173	negative regulation of cell migration
GO:2000725	0.008	3	IGF1;MIR204;MIR199B	regulation of cardiac muscle cell differentiation
GO:0001906	0.0085	4	GZMB;PF4;LYZ;SERPINB4	cell killing
GO:0008347	0.0085	3	CX3CR1;CCL3;NDN	glial cell migration
GO:0010744	0.0088	2	APOB;PF4	positive regulation of macrophage derived foam cell differentiation
GO:0002250	0.0089	9	IL10;KLRK1;TREX1;EBI3;CD1B;KLRC4-KLRK1;RAET1L;LAX1;HMHB1	adaptive immune response
GO:0002379	0.0089	1	CRLF2	immunoglobulin biosynthetic process involved in immune response
GO:0002383	0.0089	1	TREX1	immune response in brain or nervous system
GO:0002875	0.0089	1	IL10	negative regulation of chronic inflammatory response to antigenic stimulus
GO:0015706	0.0089	1	AQP6	nitrate transport
GO:0021686	0.0089	1	CEND1	cerebellar granular layer maturation
GO:0021933	0.0089	1	CEND1	radial glia guided migration of cerebellar granule cell
GO:0060598	0.0089	1	AREG	dichotomous subdivision of terminal units involved in mammary gland duct morphogenesis
GO:0090187	0.0089	1	SCT	positive regulation of pancreatic juice secretion
GO:0097281	0.0089	1	TREX1	immune complex formation
GO:0150090	0.0089	1	CX3CR1	multiple spine synapse organization, single dendrite
GO:1903640	0.0089	1	SCT	negative regulation of gastrin-induced gastric acid secretion
GO:1903815	0.0089	1	NPPA	negative regulation of collecting lymphatic vessel constriction
GO:1904075	0.0089	1	IGF1	positive regulation of trophectodermal cell proliferation
GO:1905183	0.0089	1	MIR210	negative regulation of protein serine/threonine phosphatase activity
GO:1990186	0.0089	1	NPPA	regulation of lymphatic vessel size
GO:0051241	0.0098	20	IL10;IGF1;NPPB;MEFV;CX3CR1;MIR210;CCL3;PF4;AREG;MIR204;MIR148A;REG3A;TIGIT;MIR199B;CD200R1;SCT;GPR37L1;GPR173;CEND1;TIFAB	negative regulation of multicellular organismal process
GO:0007342	0.0099	2	SPAM1;SPACA3	fusion of sperm to egg plasma membrane involved in single fertilization
GO:0042268	0.0099	2	PF4;HMHB1	regulation of cytolysis

## Sheet: Table S4
Additional file 2: Table S4. Control vs Cocaine hypomethylated genes (p < 0.001)
GOMFID	P value	Count	Genes	Term (Biological Function, BF)
GO:1905564	0.0001	3	MIR21;MIR27A;MIR130A	positive regulation of vascular endothelial cell proliferation
GO:0043152	0.0003	2	FGB;RNASE3	induction of bacterial agglutination
GO:0050877	0.0003	15	LUM;CST2;CST4;NPS;TAS2R60;OR10J3;OR4X1;OR1E1;OR7C1;OR51M1;OR6C1;OR4A15;OR4S1;OR6C65;OR8B3	nervous system process
GO:0060761	0.0003	4	MIR21;CCL5;MIRLET7A1;MMP12	negative regulation of response to cytokine stimulus
GO:0048660	0.0006	5	MIR21;CCL5;MIR27A;MIR140;MIR130A	regulation of smooth muscle cell proliferation
GO:0030593	0.0009	4	CCL5;CCL20;CCL18;FCER1G	neutrophil chemotaxis
GO:1904707	0.0009	3	MIR21;MIR27A;MIR130A	positive regulation of vascular smooth muscle cell proliferation
GO:0010629	0.001	20	MIR21;MIR27A;MIRLET7A1;MIR140;MMP12;MIR130A;MIR429;MIR449A;MIR486-1;MIR574;MIR381;MIR425;MIR519D;MIR650;MIR376C;MIR589;MIR486-2;MIR1208;MIR649;PRAMEF11	negative regulation of gene expression
GO:1904645	0.0014	3	MMP13;MIR140;MMP12	response to amyloid-beta
GO:1905065	0.0016	2	MIR21;MIR140	positive regulation of vascular smooth muscle cell differentiation
GO:0060339	0.0018	2	MIR21;MMP12	negative regulation of type I interferon-mediated signaling pathway
GO:0050679	0.0018	5	MIR21;CCL5;MIR27A;MMP12;MIR130A	positive regulation of epithelial cell proliferation
GO:0036166	0.0021	2	MIR21;MIR140	phenotypic switching
GO:0002548	0.0024	3	CCL5;CCL20;CCL18	monocyte chemotaxis
GO:0048247	0.0024	3	CCL5;CCL20;CCL18	lymphocyte chemotaxis
GO:0010985	0.0027	2	MIR27A;APOC2	negative regulation of lipoprotein particle clearance
GO:1905459	0.0027	2	MIR21;MIR140	regulation of vascular associated smooth muscle cell apoptotic process
GO:0097530	0.0027	4	CCL5;CCL20;CCL18;FCER1G	granulocyte migration
GO:0033002	0.0029	5	MIR21;CCL5;MIR27A;MIR140;MIR130A	muscle cell proliferation
GO:1904753	0.003	2	MIR21;MIR140	negative regulation of vascular associated smooth muscle cell migration
GO:0035278	0.004	3	MIR21;MIR27A;MIRLET7A1	miRNA mediated inhibition of translation
GO:0045974	0.004	3	MIR21;MIR27A;MIRLET7A1	regulation of translation, ncRNA-mediated
GO:0014910	0.0048	3	MIR21;CCL5;MIR140	regulation of smooth muscle cell migration
GO:0045089	0.0052	6	CCL5;FGB;MMP12;FCER1G;IFNK;MUC15	positive regulation of innate immune response
GO:0051707	0.0054	10	MIR21;CCL5;FGB;CCL20;MMP12;RNASE3;MIR130A;SLC10A2;FCER1G;IFNK	response to other organism
GO:0070098	0.0058	3	CCL5;CCL20;CCL18	chemokine-mediated signaling pathway
GO:0001959	0.0059	4	MIR21;CCL5;MIRLET7A1;MMP12	regulation of cytokine-mediated signaling pathway
GO:0032375	0.006	2	MIR27A;APOC2	negative regulation of cholesterol transport
GO:0072378	0.006	2	FGB;GP9	blood coagulation, fibrin clot formation
GO:0071347	0.0067	4	CCL5;FGB;MMP12;CCL20;CCL18	cellular response to interleukin-1
GO:1903034	0.0067	4	MIR21;FGB;FCER1G;KLK8	regulation of response to wounding
GO:0033032	0.0069	2	CCL5;FCER1G	regulation of myeloid cell apoptotic process
GO:0009607	0.007	10	MIR21;CCL5;FGB;CCL20;MMP12;RNASE3;MIR130A;SLC10A2;FCER1G;IFNK	response to biotic stimulus
GO:2000406	0.0073	2	CCL5;CCL20	positive regulation of T cell migration
GO:0060429	0.0075	12	MIR21;MMP12;SPRR2D;KRTAP10-7;LCE3E;KRTAP12-3;KRTAP10-12;KRTAP9-9;KRTAP4-5;KRTAP23-1;KRTAP5-5;KRTAP5-4	epithelium development
GO:1990868	0.0077	3	CCL5;CCL20;CCL18	response to chemokine
GO:0045907	0.0083	2	MIR21	positive regulation of vasoconstriction
GO:0001798	0.0086	1	FCER1G	positive regulation of type IIa hypersensitivity
GO:0001805	0.0086	1	FCER1G	positive regulation of type III hypersensitivity
GO:0010902	0.0086	1	APOC2	positive regulation of very-low-density lipoprotein particle remodeling
GO:0033026	0.0086	1	FCER1G	negative regulation of mast cell apoptotic process
GO:0033241	0.0086	1	ATP2B4	regulation of cellular amine catabolic process
GO:0060697	0.0086	1	APOC2	positive regulation of phospholipid catabolic process
GO:1900082	0.0086	1	MIR21	negative regulation of arginine catabolic process
GO:1902504	0.0086	1	MIR21	regulation of signal transduction involved in mitotic G2 DNA damage checkpoint
GO:1904762	0.0086	1	MIR21	positive regulation of myofibroblast differentiation
GO:1905598	0.0086	1	MIR27A	negative regulation of low-density lipoprotein receptor activity
GO:2000349	0.0086	1	SLAMF1	negative regulation of CD40 signaling pathway
GO:0014812	0.0087	3	MIR21;CCL5;MIR140	muscle cell migration
GO:0098869	0.0087	3	MIR21;GPX8;GPX6	cellular oxidant detoxification
GO:0043062	0.0087	6	FGB;MMP13;MMP12;APOC2;LUM;DMP1	extracellular structure organization
GO:0001580	0.0094	2	CST2;TAS2R60	detection of chemical stimulus involved in sensory perception of bitter taste
GO:0034390	0.0099	2	MIR21;MIR140	smooth muscle cell apoptotic process
GO:0002286	0.0099	3	MIR21;FCER1G;IFNK	T cell activation involved in immune response
